# Supplementary material for: Molecular mechanisms of thermal resistance of the insect trypanosomatid Crithidia thermophila
Source: PLoS One. 2017 Mar 22;12(3):e0174165. doi: 10.1371/journal.pone.0174165 (PMC5362078; doi:10.1371/journal.pone.0174165)
Supplement: S1 Table — Annotation and orthologs IDs are provided when available. (XLSX) [file pone.0174165.s001.xlsx]

## Sheet: up-regulated at 34
Contig ID	Annotation (Protein ID)*	Annotation (Description)*	Annotation (E-value)	Fold change	FDR corrected p-value
TR667_c0_g1_i1	EEW79284	cell wall-associated hydrolase	1.7311e-74	417.461	0.0274743
TR805_c0_g1_i1	ENS15315	hypothetical protein	2.48989e-70	388.657	0.0294216
TR1481_c0_g1_i1	not available	not available		17.721	0.00608675
TR2676_c0_g1_i2	not available	not available		14.2464	3.96971e-09
TR4336_c0_g1_i1	KPA82465	hypothetical protein	1.41508e-23	9.70993	1.45378e-06
TR6267_c0_g1_i1	KPA76074	hypothetical protein	6.29816e-174	8.32508	0.00156748
TR5036_c1_g1_i8	KPA75473	putative beta-fructofuranosidase	0	7.84882	5.64728e-08
TR8408_c0_g2_i1	not available	not available		6.82974	8.15557e-06
TR9241_c0_g2_i1	not available	not available		6.29028	0.0110775
TR7470_c5_g1_i3	KPA85093	putative mitochondrial heat-shock protein hsp70	0	6.18969	4.95548e-05
TR6388_c1_g1_i1	not available	not available		5.35556	0.00175529
TR9041_c3_g2_i2	KPI88383	hypothetical protein	0	5.35077	1.41864e-05
TR10133_c1_g2_i1	not available	not available		5.19176	0.0174304
TR2723_c0_g1_i1	P15576	NADH-ubiquinone oxidoreductase chain 1	1.06678e-162	5.18954	0.000426767
TR4765_c0_g1_i1	not available	not available		4.97269	0.0368173
TR9252_c2_g2_i1	KPA75365	putative surface antigen protein	7.95733e-41	4.87479	0.0101898
TR5442_c1_g1_i1	not available	not available		4.7341	2.92383e-16
TR1237_c0_g1_i2	AAA74515	NADH dehydrogenase subunit 7, partial	1.78898e-174	4.72139	9.05986e-06
TR5575_c0_g4_i1	CAJ16839	hypothetical protein	6.64885e-07	4.6045	0.0387477
TR3951_c0_g1_i1	not available	not available		4.51792	0.00501077
TR1156_c0_g1_i1	KPA77627	surface antigen-like protein	1.60768e-22	4.39628	0.0407414
TR7470_c5_g1_i1	KPA85093	putative mitochondrial heat-shock protein hsp70	0	4.38165	0.00370261
TR9241_c0_g1_i1	not available	not available		4.25233	0.000801876
TR9612_c0_g6_i1	KPA78370	hypothetical protein	0	4.2492	0.000176075
TR9252_c2_g4_i1	not available	not available		4.21142	0.0110775
TR5442_c1_g2_i1	ACS87830	putative fructose-1,6-bisphosphate aldolase	0	4.10968	3.48663e-12
TR7597_c8_g1_i1	not available	not available		4.01837	5.64728e-08
TR10133_c2_g1_i2	KPA81924	phosphate-Repressible Phosphate Permease-like protein	0	3.95239	0.00445572
TR6871_c2_g2_i2	KPA74037	putative glutamate 5-kinase	3.17619e-118	3.85955	0.00733589
TR9032_c1_g2_i1	not available	not available		3.76068	0.0351479
TR1190_c0_g1_i1	KPA83774	hypothetical protein	1.57774e-09	3.74131	0.0130114
TR9041_c3_g1_i1	KPA75174	hypothetical protein	4.64755e-68	3.64805	2.55814e-05
TR6419_c0_g1_i1	KPA75965	putative NAD-dependent glycosomal glycerol-3-phosphate dehydrogenase	0	3.6074	0.000773133
TR7116_c0_g1_i1	KPA76670	putative mitochondrial Carboxypeptidase	0	3.49727	0.00334275
TR5841_c2_g1_i1	not available	not available		3.4435	0.0407414
TR7470_c1_g1_i1	not available	not available		3.43595	0.0101898
TR7637_c2_g1_i1	KPA86061	hypothetical protein	4.70046e-36	3.42244	0.0184387
TR9252_c2_g2_i2	KPA75365	putative surface antigen protein	5.03913e-41	3.41936	0.0117954
TR6615_c1_g1_i2	KPA74822	hypothetical protein	2.53179e-64	3.40073	1.88674e-05
TR2518_c0_g1_i1	not available	not available		3.39379	8.35399e-07
TR3093_c0_g1_i1	not available	not available		3.39034	0.00251887
TR3401_c0_g1_i1	not available	not available		3.37434	0.0164747
TR8589_c0_g1_i2	KPA83961	hypothetical protein	5.76393e-101	3.24354	0.000920166
TR7597_c8_g2_i1	KPI84707	hypothetical protein	9.11677e-23	3.19253	7.48203e-06
TR4266_c0_g1_i1	KPI88026	hypothetical protein	6.81799e-38	3.18659	0.000870842
TR3093_c1_g2_i1	not available	not available		3.1412	1.12304e-05
TR10088_c0_g3_i5	not available	not available		3.08357	0.0245765
TR7570_c2_g1_i1	not available	not available		2.97837	0.00985622
TR5787_c0_g1_i1	KPA81397	putative mitochondrial aminomethyltransferase, mitochondrial precursor	0	2.95994	0.000269321
TR8796_c0_g1_i5	KPI82728	hypothetical protein	1.01917e-36	2.92482	0.00321757
TR9321_c3_g1_i1	KPA76323	putative mitochondrial dehydrogenase/oxidoreductase-like protein	3.72666e-24	2.91655	0.0351479
TR9932_c2_g2_i2	KPA73630	phosphate-repressible phosphate permease	0	2.9163	0.0443668
TR7470_c5_g3_i1	not available	not available		2.87963	0.000300961
TR10133_c2_g2_i3	not available	not available		2.8777	1.12304e-05
TR7570_c3_g4_i1	KPA80953	putative mitochondrial carboxypeptidase	6.08972e-78	2.84439	0.0302159
TR12563_c0_g1_i1	AGG11669	hypothetical protein, partial	8.62045e-05	2.83783	0.0294216
TR6682_c1_g1_i1	KPA82508	putative pyruvate/indole-pyruvate carboxylase	0	2.83403	7.48203e-06
TR9021_c4_g1_i3	KPA74217	putative amino acid transporter	0	2.8321	0.0302159
TR10133_c2_g1_i3	KPA81924	phosphate-Repressible Phosphate Permease-like protein	2.86157e-170	2.80983	0.000411283
TR4336_c0_g1_i2	KPA82465	hypothetical protein	5.8216e-24	2.79843	0.00760499
TR8437_c2_g1_i2	AAS75779	paraflagellar rod protein	0	2.79479	0.00760499
TR3093_c1_g1_i1	AGT02663	methionine adenosyltransferase, partial	0	2.79051	0.000790432
TR9064_c0_g1_i1	KPI87286	hypothetical protein	1.52384e-103	2.78616	0.0260666
TR4737_c0_g1_i2	XP_003873239	alpha tubulin	0	2.74642	7.48203e-06
TR10133_c2_g1_i4	KPI86927	phosphate-Repressible Phosphate Permease-like protein	3.18133e-54	2.73894	0.00482629
TR5442_c1_g2_i3	ACS87830	putative fructose-1,6-bisphosphate aldolase	0	2.7146	0.000910811
TR6615_c1_g1_i3	KPA74822	hypothetical protein	4.91248e-64	2.70223	0.0085656
TR1237_c0_g1_i1	AAA74515	NADH dehydrogenase subunit 7, partial	6.1372e-180	2.68549	0.00886705
TR10133_c2_g2_i2	not available	not available		2.64994	9.05521e-05
TR8437_c2_g1_i3	AAS75779	paraflagellar rod protein	0	2.58205	0.0404254
TR7284_c0_g1_i2	XP_001568796	putative universal minicircle sequence binding protein	3.30672e-21	2.57038	0.000121887
TR5337_c0_g1_i2	KPA86180	putative mitochondrial kinetoplastid membrane protein-11	1.44366e-54	2.54126	7.48203e-06
TR6615_c1_g1_i1	KPA74822	hypothetical protein	1.07742e-63	2.54003	0.0406575
TR8088_c2_g2_i1	KPA79360	putative fatty-acid desaturase	0	2.53705	0.00231763
TR5381_c0_g1_i1	KPA84847	unspecified product	1.54431e-38	2.53458	0.0101898
TR7652_c1_g1_i2	not available	not available		2.52284	0.0184387
TR7284_c0_g1_i1	AAC32813	universal minicircle sequence binding protein	4.16138e-72	2.45049	0.0101898
TR3538_c2_g1_i3	KPA77903	putative flagellar calcium-binding protein	3.97328e-117	2.44732	0.00760499
TR9252_c2_g5_i1	not available	not available		2.44006	0.0245765
TR7652_c1_g1_i1	KPI84754	hypothetical protein	1.76337e-75	2.42126	0.00760499
TR10133_c2_g1_i1	KPA81924	phosphate-Repressible Phosphate Permease-like protein	0	2.35834	0.000269321
TR6682_c1_g1_i2	KPA82508	putative pyruvate/indole-pyruvate carboxylase	0	2.30836	0.000162016
TR6037_c0_g3_i1	ABE68661	beta tubulin	4.93022e-20	2.10433	0.0184387
TR7935_c5_g1_i3	not available	not available		1.9677	0.0110775
TR8813_c0_g2_i1	AAS55635	elongation factor 1B gamma 2	7.65184e-43	1.90481	0.0357164
TR5078_c0_g1_i1	KPA73116	elongation factor 1-alpha	0	1.88347	0.0119232
* not available means that there is no annotation to this transcript

## Sheet: down-regulated at 34
Contig ID	Annotation (Protein ID)*	Annotation (Description)*	Annotation (E-value)	Fold change	FDR corrected p-value
TR5665_c1_g3_i3	not available	not available		-5.00161	0.0105565
TR7096_c2_g2_i1	not available	not available		-4.91345	0.0377427
TR785_c0_g3_i1	not available	not available		-3.87422	9.05986e-06
TR6137_c0_g1_i2	not available	not available		-3.8728	0.000270314
TR6424_c0_g2_i1	KPA79377	hypothetical protein	0	-3.71153	3.96971e-09
TR6137_c0_g1_i1	not available	not available		-3.41121	0.00170284
TR5685_c0_g1_i1	KPA76382	hypothetical protein	0	-3.25696	0.000693367
TR785_c0_g1_i1	not available	not available		-3.1644	0.0101898
TR8969_c2_g1_i2	KPI85712	putative NAD(P)-dependent oxidoreductase	8.82617e-113	-3.13521	9.88451e-06
TR179_c0_g1_i1	not available	not available		-3.1335	0.000467777
TR572_c0_g1_i1	not available	not available		-3.07061	0.0101898
TR8993_c2_g1_i1	not available	not available		-3.00422	0.030591
TR9335_c0_g1_i2	KPA81930	coproporphyrinogen III oxidase	0	-2.97901	0.00608675
TR8037_c0_g2_i1	KPA80490	ATP-dependent Clp protease subunit	0	-2.74832	0.0403305
TR4701_c0_g1_i1	not available	not available		-2.72387	0.00760499
TR8969_c2_g1_i3	KPI85712	putative NAD(P)-dependent oxidoreductase	3.84954e-114	-2.66243	0.0428007
TR8969_c2_g1_i5	KPI85712	putative NAD(P)-dependent oxidoreductase	3.651e-112	-2.63312	0.000901152
TR8235_c2_g1_i1	KPA86541	putative mitochondrial mitochondrial phosphate transporter	1.0083e-10	-2.63184	0.00143599
TR9998_c7_g1_i2	AFU73921	ABC-type sugar transporter	1.61015e-153	-2.59309	0.0318644
TR8969_c2_g1_i1	KPI85712	putative NAD(P)-dependent oxidoreductase	7.14264e-112	-2.44222	0.00936422
TR525_c0_g1_i1	KPA86541	putative mitochondrial phosphate transporter	3.18071e-25	-2.43871	0.0116486
TR9335_c0_g1_i6	KPA81930	coproporphyrinogen III oxidase	3.35534e-178	-2.39812	0.0134004
* not available means that there is no annotation to this transcript
